# Supplementary material for: Back Muscle Strength Is Associated with Self-Reported Morning-Erection Frequency in Apparently Healthy Japanese Male University Students: A Cross-Sectional Study
Source: Healthcare (Basel). 2026 Mar 18;14(6):759. doi: 10.3390/healthcare14060759 (PMC13027116; doi:10.3390/healthcare14060759)
Supplement: Supplementary file 1 [file healthcare-14-00759-s001.zip]

Archive with 1 entries (1 files):
- Additional_File_S1_20260128_1442.pdf
